# Supplementary material for: On the Mechanism of Membrane Permeabilization by Tamoxifen and 4-Hydroxytamoxifen
Source: Membranes (Basel). 2023 Feb 28;13(3):292. doi: 10.3390/membranes13030292 (PMC10058083; doi:10.3390/membranes13030292)
Supplement: Supplementary file 1 [file membranes-13-00292-s001.zip]

Archive with 1 entries (1 files):
- membranes-2213098-supplementary.pdf
